# Supplementary material for: Intravitreal Dexamethasone Implant in Retinal Vein Occlusion: A Pilot Study Exploring Baseline Ocular and Circulating Biomarkers
Source: Int J Mol Sci. 2026 Jan 16;27(2):924. doi: 10.3390/ijms27020924 (PMC12842590; doi:10.3390/ijms27020924)
Supplement: Supplementary file 1 [file ijms-27-00924-s001.zip]

Archive with 1 entries (1 files):
- ijms-3981264-supplementary.pdf
